# Supplementary material for: Assessing the Interactions between Zinc and Vitamin A on Intestinal Functionality, Morphology, and the Microbiome In Vivo (Gallus gallus)
Source: Nutrients. 2023 Jun 15;15(12):2754. doi: 10.3390/nu15122754 (PMC10302570; doi:10.3390/nu15122754)
Supplement: Supplementary file 1 [file nutrients-15-02754-s001.zip]

Archive with 1 entries (1 files):
- nutrients-2440095-supplementary.pdf
